# Supplementary material for: Metabolite profiling and transcript analysis reveal specificities in the response of a berry derived cell culture to abiotic stresses
Source: Front Plant Sci. 2015 Sep 23;6:728. doi: 10.3389/fpls.2015.00728 (PMC4585150; doi:10.3389/fpls.2015.00728)
Supplement: Supplementary file 3 [file Table_1.XLSX]

## Sheet: Sheet1
	Table S 1 Lists of primers used for transcript analysis their accession number in the NCBI and nucleotide sequence
No.	Name of gene	Accession	Forward primer	Reverse primer
1	Phenylalanine ammonia lyase, PAL	XM_003635609	AGCAAGATCGATATGCTCTCAGG	TGGATTTAGTTGATGCTCGGATG
2	Chalcone synthase, CHS	HM049556	AATTAGAAAGGCCCAGAGAGCTG	AGTAATCCGGGTAGTCTGCCTG
3	Coumarate 3-hydroxylase, C3H	XM_002283302	CTACTGCACCATTTTAACTGGGC	AGCGGAGTCCTCATGTAACTGAC
4	Stilbene synthase, STS	XM_003634020	GGCTTCAGTCGAGGAAATTAGAAA	CAGACTGGTAGACACAGTGGTCG
5	Acetyl-CoA carboxylase 1-like, ACC	XM_010666001	ATACTCCATCAAGGGACCGTCA	TGTGGGTTGCCTTACAAGTGTTC
6	Flavanone 3-hydroxylase, F3’H	XM_002267604	CTTGCAGGCGAGAAGACTCTTC	GAGATGACAGGAATTTCGTTGCT
7	Flavonoid-3,5'-hydroxylase, F3’5’H	XM_010653225	TTGAAAATGGGCACTAACAGCA	CGGGCGGTTAGAGAAATTAATGT
8	Dihydroflavonol 4-reductase, DFR	XM_002281822	TTGGGCATAATGAAATCGTGTG	ACTGGCAGTTGGTGTTCTTGAAT
9	Anthocyanidin reductase, ANR	XM_002271336	GAGAATGACATGATCAAGCCAGC	GCAGAGGATGTCAAAATGACTCG
10	Myb-related transcription factor, MYB	XM_010666609	CCAAGAAGAGGATGTTCTCCTGA	TTTTTCGGCATCTATTCAACCC
11	UDP flavonoid 3-O-glucosyltransferase, UFGT	X75968	AACTGAGGGAAAATCTGAGAGCC	CACTAAATCCACCAGGGTTTTGA
12	O-methyltransferase, OMT	EF535146	TTCAACTAGGCATCCCAGACATC	GCACTGACTCCTTTTAGGGTGG
13	Anthocyanin 5-aromatic acyltransferase-like, ACT	XM_002275877	CCATGGATACATCAGCATTTGGT	GGGATGGTGGTCTCTATGAAGTG
14	Citrate synthase, ATCs	XM_002271415	AGGAACGCCTGAAGAAACTGAAG	CAACCCTGTCATTCCTCTCATTC
15	Aconitate hydratase 1-like, ACo1	XM_002263301	TGGTAGTGGAAGCTCTCGTGATT	GATTACTGCGGTGAATTCGCTC
16	Isocitrate dehydrogenase, IDH	XM_002281139	GACTGATGGATTTGTAAAAGGCG	AACCGATATCATACTGGCCAATG
17	Succinate dehydrogenase, SDH1	XM_002269371	GAAGGTTCGGCTAGATTACAGGC	TCAATATACGCGTGCTTTAGGTG
18	Fumarate hydratase, FUM1	XM_002272997	GTGAACAAATGCCTGAACCAATC	TTTGCCTATGGATGGATCAAGAC
19	Malate dehydrogenase, MDH	XM_002283715	GCTTGATTTACCCACCATTCTCC	GTTCATATGCCTTTGCAGCTACA
20	Ubiquitin, UBQ= internal reference	XM_002275581	TGTAGGACAGGAGGTTGTGAAGG	CTGGTGCCTCTGTAGGAAGTGAC
