# Supplementary material for: Metabolite profiling and transcript analysis reveal specificities in the response of a berry derived cell culture to abiotic stresses
Source: Front Plant Sci. 2015 Sep 23;6:728. doi: 10.3389/fpls.2015.00728 (PMC4585150; doi:10.3389/fpls.2015.00728)
Supplement: Supplementary file 4 [file Table_2.XLSX]

## Sheet: Sheet1
Table S2 Statistical data of the PCA (Principle Component Analysis) of GC-MS based and LC-MS based metabolites including loadings and % of variance explained
GC-MS based PCA statistical data					LC-MS based PCA statistical data
Principal component 1					Principal component 1
Metabolites	Eigene values				Metabolites	Eigene values
Succinate	6.69226				phenylalanine	6.77036
Alanine	0.71269				peonidin-3-O-(6-p-coumaroyl)-glucoside	3.19365
Glycerate	0.49674				cyanidin-3-O-glucoside	2.62489
Serine	0.31214				piceid	1.90643
Shikimate	0.20836				Epicatechin	1.88182
Norvaline	0.20679				quercetin-3-glucoside	1.6786
Threonine	0.17254				resveratrol	1.11818
Glutarate	0.14712				493.13_2.30 (C23H25O12)	1.02358
Inositol	0.09461				639.18_3.82 (C32H31O14)	0.84814
Raffinose	0.08403				391.13_3.05(C20H24O8)	0.73945
Ribose5phosphate	0.07861				610.17_3.69(C36H24N3O7)	0.71452
Valine	0.07368				609.16_3.71(C33H29N4O4S2)	0.66042
Epicatechin	0.0695				351.23_1.13	0.61691
Glucose6Phosphate	0.06872				cyanidin-3-O-(6-p-coumaroyl)-glucoside	0.48395
Phosphoric acid	0.06747				petuidinGluc	0.35886
Erythritol	0.06387				tryptophan	0.32305
Fructose6phosphate	0.06155				epigallocatechin	0.31993
Fructose	0.05994				465.10_1.62(C21H21O12)	0.25367
Ribose	0.05681				CyaniAcetyl	0.23089
Threonate	0.05474				535.14_3.09(C25H27O13)	0.20084
Principal component 2					Principal component 2
Metabolites	Eigene values				Metabolites	Eigene values
Lactate	2.67237				peonidin-3-O-glucoside	40.4335
Shikimate	0.187				peonidin3O(6-p-coumaroyl)-glucoside	20.7891
Resveratrol	0.10345				peonidin-3-O-(6-acetyl)-glucoside	14.621
Inositol	0.10071				cyanidin-3-O-glucoside	5.3226
Sucrose	0.07453				cyanidin-3-O-(6-p-coumaroyl)-glucoside	3.25181
Threonine	0.06478				493.1398_2.30 (C23H25O12)	2.30384
Ribonate	0.05882				Epicatechin	1.99651
Phosphoricacid	0.04042				639.1804_3.82 (C32H31O14)	1.93698
Dehydroascorbate	0.03337				viniferin	1.51072
Epicatechin	0.02294				610.17_3.69(C36H24N3O7)	1.35691
proline	0.0219				CyaniAcetyl	1.2593
Glucose6Phosphate	0.02165				petunCoumar	1.13219
Glucose	0.02142				malvAcety	1.08397
gamma-aminobutyric acid,GABA	0.01571				resveratrol	0.98089
Xylose	0.01084				481.13_2.68(C35H17N2O)	0.71423
Ascorbate	0.01035				petuidinGluc	0.59741
Fructose6phosphate	0.00768				349.09_2.38	0.42628
Malate	0.00679				delphinidin gluc	0.42072
Fumarate	-0.00069				piceid	0.3883
Citrate	-0.00249				epigallocate	0.17995
Principal component 3					Principal component 3
Metabolites	Eigene values				Metabolites	Eigene values
Alanine	3.40449				peonidin3O(6-p-coumaroyl)-glucoside	62.73
Glycerate	0.85212				cyanidin-3-O-glucoside	16.0734
Glutarate	0.75814				peonidin-3-O-(6-p-coumaroyl)-glucoside	15.66
Serine	0.70433				peonidin-3-O-(6-acetyl)-glucoside	9.53611
Norvaline	0.19862				peonidin-3-O-glucoside	6.689
Succinate	0.18777				493.1398_2.30 (C23H25O12)	5.85366
Ribose	0.17743				cyanidin-3-O-(6-p-coumaroyl)-glucoside	5.31046
Threonate	0.15407				639.1804_3.82 (C32H31O14)	5.20046
Maleic acid	0.14628				627.22_3.83	5.05067
Erythritol	0.14564				610.17_3.69(C36H24N3O7)	3.31813
Glyceraldehyde-3-phosphate	0.12452				Epicatechin	2.75928
Pyroglutamate	0.12233				301.07_2.24	2.4513
hydroxybenzoic acid	0.11442				quercetin-3-glucoside	1.97377
Epicatechin	0.09157				petuidin Gluc	1.6137
Ribose5phosphate	0.09015				resveratrol	1.46224
Fructose	0.08807				piceid	1.34567
Xylobiose	0.07906				delphinGluc	1.21691
Glucuronic acid	0.0771				301.07_2.30	1.15665
Fructose6phosphate	0.06698				citrate	1.12048
Glucopyranoside	0.05444				peonidin-3-O-(6-acetyl)-glucoside	0.87414
PC Eigenvalues					PC Eigenvalues
Principal Component 1	31844.1	0.9163			Principal Component 1	766570	0.79772
Principal Component 2	1324.66	0.03812			Principal Component 2	71911.5	0.07483
Principal Component 3	1175.22	0.03382			Principal Component 3	44829.6	0.04665
Principal Component 4	224.246	0.00645			Principal Component 4	19435.7	0.02023
Principal Component 5	84.781	0.00244			Principal Component 5	16211.6	0.01687
Principal Component 6	45.22	0.0013			Principal Component 6	9246.11	0.00962
Principal Component 7	12.134	0.00035			Principal Component 7	8024.24	0.00835
Principal Component 8	10.577	0.0003			Principal Component 8	4443.5	0.00462
Principal Component 9	8.482	0.00024			Principal Component 9	3642.39	0.00379
Principal Component 10	5.352	0.00015			Principal Component 10	2663.12	0.00277
Principal Component 11	4.301	0.00012			Principal Component 11	1986.66	0.00207
Principal Component 12	3.083	9e-05			Principal Component 12	1335.27	0.00139
Principal Component 13	2.274	7e-05			Principal Component 13	1043.38	0.00109
Principal Component 14	1.49	4e-05			Principal Component 14	826.29	0.00086
Principal Component 15	1.466	4e-05			Principal Component 15	724.225	0.00075
Principal Component 16	1.11	3e-05			Principal Component 16	634.307	0.00066
Principal Component 17	0.792	2e-05			Principal Component 17	622.787	0.00065
Principal Component 18	0.662	2e-05			Principal Component 18	557.736	0.00058
Principal Component 19	0.582	2e-05			Principal Component 19	540.885	0.00056
Principal Component 20	0.441	1e-05			Principal Component 20	509.864	0.00053
Principal Component 21	0.385	1e-05			Principal Component 21	457.795	0.00048
Principal Component 22	0.305	1e-05			Principal Component 22	373.53	0.00039
Principal Component 23	0.197	1e-05			Principal Component 23	352.233	0.00037
Principal Component 24	0.17	0			Principal Component 24	321.073	0.00033
Principal Component 25	0.149	0			Principal Component 25	300.149	0.00031
Principal Component 26	0.119	0			Principal Component 26	290.235	0.0003
Principal Component 27	0.102	0			Principal Component 27	259.345	0.00027
Principal Component 28	0.089	0			Principal Component 28	236.263	0.00025
Principal Component 29	0.056	0			Principal Component 29	228.138	0.00024
Principal Component 30	0.049	0			Principal Component 30	211.492	0.00022
Principal Component 31	0.044	0			Principal Component 31	193.701	0.0002
Principal Component 32	0.039	0			Principal Component 32	186.498	0.00019
Principal Component 33	0.032	0			Principal Component 33	181.115	0.00019
Principal Component 34	0.022	0			Principal Component 34	169.044	0.00018
Principal Component 35	0.017	0			Principal Component 35	149.046	0.00016
Principal Component 36	0.014	0			Principal Component 36	140.216	0.00015
Principal Component 37	0.011	0			Principal Component 37	131.579	0.00014
Principal Component 38	0.008	0			Principal Component 38	128.947	0.00013
Principal Component 39	0.005	0			Principal Component 39	124.344	0.00013
Principal Component 40	0.004	0			Principal Component 40	116.44	0.00012
Principal Component 41	0.002	0			Principal Component 41	104.53	0.00011
Principal Component 42	0.002	0			Principal Component 42	94.977	0.0001
Principal Component 43	0.001	0			Principal Component 43	94.189	0.0001
Principal Component 44	0.001	0			Principal Component 44	81.171	8e-05
					Principal Component 45	79.483	8e-05
					Principal Component 46	70.261	7e-05
					Principal Component 47	56.597	6e-05
					Principal Component 48	53.892	6e-05
First 2 components: 95.442 %					First 2 components: 87.256 %
First 3 components: 98.824 %					First 3 components: 91.921 %
