# Supplementary material for: Metabolite profiling and transcript analysis reveal specificities in the response of a berry derived cell culture to abiotic stresses
Source: Front Plant Sci. 2015 Sep 23;6:728. doi: 10.3389/fpls.2015.00728 (PMC4585150; doi:10.3389/fpls.2015.00728)
Supplement: Supplementary file 5 [file Table_3.XLSX]

## Sheet: Sheet1
Table S3. Central metabolites fold change from respective time point control in log2 values and their statistical p-values in response to high light, high temperature and combined stress (n=4)
														p-values
Metabolite	RI	HL1	HL2	HL3	HL4	HLT1	HLT2	HLT3	HLT4	HT1	HT2	HT3	HT4	treatment	trt*time
Alanine	1087	0.469711	-0.580743	-0.396813	-1.57758	1.34245	3.41842	3.42221	1.39998	4.46043	6.26058	5.24273	2.7037	1.32164e-07	3.44362e-15
Serine	1253	-0.414457	-0.957758	-0.622695	-1.53509	4.30094	2.1132	3.77296	2.70937	4.09756	3.99051	4.71883	3.01886	3.25262e-07	6.60328e-08
Valine	1208	0.18165	-0.776156	-0.187716	-0.634988	0.697917	-0.112275	0.0936421	1.22587	2.53719	2.15249	1.57145	0.976503	9.19803e-11	1.4582e-08
Isoleucine	1287	-0.319969	-0.509157	-0.365789	-0.553225	0.705305	-0.095631	0.984168	2.14641	1.40503	0.197553	-0.180354	-1.44669	0.00261641	1.02428e-10
proline	1296	-0.28194	-0.495961	0.638917	0.550604	1.14437	1.19258	0.575914	0.332059	-0.733814	-1.31878	-1.70142	-1.69291	6.29363e-10	2.21501e-05
Threonine	1292	-0.170497	-1.34212	-0.351491	-0.306607	1.06739	0.229087	0.931045	2.29394	4.32963	2.33779	2.84844	1.5627	1.48051e-05	9.50084e-10
Phenylalanine	1556	-2.87124	-3.00258	-3.54573	-3.59761	0.208883	0.103483	0.616959	1.82934	1.04208	-1.05524	0.956151	-0.0106876	2.9168e-06	5.76726e-06
Norvaline	1231	0.211734	-0.342555	-0.771594	-2.36803	0.503969	0.267845	-0.881337	0.971571	0.342575	2.08556	1.77802	0.149518	7.18597e-13	5.02357e-15
Fructose	1854	0.380683	-0.432862	0.943695	-1.10404	-1.16677	-0.683359	-1.62886	-1.87567	2.44352	2.76493	2.37936	1.70155	5.85125e-18
Glucose	1878	0.0521421	-0.521353	0.319154	-0.449373	0.265564	-0.517663	-0.23199	-0.727805	-0.31663	-0.344844	-1.28217	-1.53884		0.00657665
Glucose6Phosphate	2329	0.623117	-0.117048	-0.23413	-0.5803	0.186391	0.178288	-1.22577	-1.93649	2.22908	1.83436	1.34311	0.0555968	1.12704e-07	6.4888e-20
Galactose	2966	1.01092	2.28065	2.31902	2.05401	0.471465	-0.308114	0.940761	1.27669	-3.54395	-0.156432	0.193559	0.898773	6.81208e-08	0.00670093
Fructose6phosphate	2293	0.307409	-0.270025	-0.506916	0.228429	0.0331271	-1.81011	-1.84952	-2.83595	1.91436	1.43269	1.42586	-0.0845302	5.65263e-08	4.52679e-20
Ribose5phosphate	2103	0.123501	-1.25009	-1.47231	-0.551574	-0.506732	-0.415522	-1.04863	-2.37446	1.9623	1.80818	2.21829	0.920772	1.19603e-10	5.57202e-13
Sucrose	2622	0.108493	-0.651976	0.18284	-0.616	0.780053	-0.205103	-0.133998	-0.386624	2.68509	0.631343	0.636454	0.297574	4.31056e-05	3.16481e-12
Ribose	1668	0.121376	-0.0345079	-0.204822	0.0562181	0.950759	0.396123	-0.460647	-0.49476	1.92541	1.94343	1.17969	1.33683	1.79367e-06	1.00664e-08
Raffinose	3349	-0.0813999	0.0462481	1.82156	2.48934	-1.41495	0.846409	2.15344	6.3183	-2.43578	0.572424	3.22849	6.28646		1.05111e-23
Shikimate	1795	0.564881	0.76418	-1.01841	0.813254	1.53336	0.761948	-0.840835	-1.06324	4.03817	3.30612	1.55347	0.332357	7.45964e-05	2.47546e-09
Lactate	1043	1.03578	0.347318	0.108008	-0.294661	2.93488	1.92685	3.36002	1.90813	4.59031	-2.95915	-3.6107	-2.00084		1.27163e-32
Aspartate	1422	-0.169947	1.257	-1.29022	-1.23718	1.24077	-0.870104	0.00881301	2.42045	3.33209	1.18942	0.734244	0.441518		3.38685e-13
Phosphoricacid	1262	0.217866	0.356135	0.414547	-0.0125545	0.989675	-0.586436	-0.649964	-1.00248	2.49173	1.43347	1.32487	0.670012	3.27714e-08	3.86788e-07
MyoIinositol	2085	-0.125743	-0.86017	-0.675437	-2.25313	0.0771487	-0.100624	0.0372015	-0.104297	2.80619	2.3238	0.532665	-0.546179	2.86289e-05	2.02183e-07
Erythritol	1493	0.27779	-0.0143337	-0.130405	-0.0294836	0.689239	0.966404	1.00741	0.369265	3.54676	5.81443	4.61348	2.9213	1.40781e-10	0.00363472
Ribonate	1752	0.984554	0.324579	-0.148497	0.177229	0.517929	-0.0340427	-0.279653	-0.659935	1.76475	0.550317	0.651607	-0.306066	0.000466093	0.00509259
Xylose	1647	0.341194	-0.172951	-0.0829979	-0.230856	-0.129102	0.0102074	-0.771715	-1.03613	1.79418	1.6273	0.944798	0.182945	8.75099e-08	6.48064e-14
Xylobiose	2423	0.232626	0.386858	-0.45163	-0.0688302	-0.838824	-1.56836	-1.44529	-1.2432	1.87101	2.43436	2.85783	1.28653	1.93542e-10	9.36192e-12
Citrate	1806	0.11202	-0.325773	-0.235123	-0.80582	0.347066	-0.844952	-0.802667	-0.686201	0.239417	-0.523182	-0.458132	-0.437738		0.000610094
Malate	1480	0.680663	-0.352952	0.0185994	0.0430838	0.561467	-0.150012	-0.452538	-0.242371	1.96742	1.28561	0.780919	0.838628	9.04686e-08	2.0056e-11
MaleicAcid	1302	-0.425396	-0.281606	-0.490321	-0.684964	0.747704	0.447657	0.00364248	0.14485	-0.0966657	2.13857	1.02204	0.986689	5.76471e-05	4.31284e-11
Fumarate	1348	-0.523263	-0.314727	-0.47175	-0.742618	1.1254	1.55442	0.738888	0.310109	0.536504	0.950572	-0.147557	-0.277079	2.06206e-05
Succinate	1311	0.0297481	0.00837279	-0.10177	-0.620395	3.09383	2.56116	2.2014	0.785832	8.74405	7.97793	7.79577	5.7132	4.18672e-11	8.19863e-21
Ascorbate	1939	0.203749	-0.112078	-0.384552	-0.367782	1.8803	-1.03043	-0.556318	-0.470761	1.71544	0.316944	0.160658	0.435146		2.79182e-15
Dehydroascorbate	1841	0.342896	0.147499	-0.212515	-0.25901	1.48562	-1.01536	0.0208132	-0.1015	-1.49076	-2.71703	-2.44223	-3.78871	1.6486e-05	1.35263e-09
Glucopyranose	1959	0.459761	0.102657	0.223844	1.71474	0.0734799	0.917793	0.797213	1.09517	0.171316	1.72066	0.726308	0.235523		2.5448e-05
Pyroglutamate	1523	0.611979	-0.0864787	-0.446873	-1.90795	1.85901	1.16488	1.50663	0.972283	1.20575	1.62719	2.94232	2.03027	3.58726e-07	1.26123e-09
Glutamate	1528	-0.0422946	-1.19246	-0.81487	-1.87404	2.19775	1.75397	1.79102	1.6849	-3.09218	-1.35952	0.0865208	-0.740833	3.1265e-19	3.07334e-05
Glutarate	1573	0.658042	-0.209459	0.968345	-0.0225943	2.76893	1.83395	1.82856	2.06311	0.981318	4.16487	4.18939	2.80073	1.09227e-07	8.40185e-19
Glucuronic acid	1921	0.645989	0.110285	-0.160155	0.141807	-0.0667769	0.141137	-1.01913	-0.538982	1.89675	4.0763	1.21837	1.60139	6.67006e-05	2.55263e-08
Glyceraldehyde-3-phosphate	1751	0.306602	-0.0968445	-0.289372	-0.230628	0.858787	1.00688	0.447705	0.473032	0.219691	1.97234	1.66439	1.14657	4.9522e-06	7.95063e-06
Threonate	1546	0.40334	0.208055	-0.762661	-0.162943	0.658613	0.230094	0.188323	0.166303	1.24187	2.4353	0.786007	0.607222	0.000675487	1.51624e-18
Glycerate	1321	0.296232	0.322584	-0.393728	-1.15658	2.25977	1.22011	0.0768796	0.267168	4.43747	5.14762	2.75478	1.24277	9.39143e-05	3.91089e-31
Epicatechin	2842	1.36544	0.938458	-0.545942	1.26143	0.460069	-1.64165	-1.09025	-1.42349	2.27992	1.68781	1.50496	1.00406	1.52207e-06	1.04552e-06
resveratrol	2398	0.432155	1.65778	-0.147206	2.01263	0.456217	-2.35273	-2.97492	-4.88632	2.23257	1.0734	1.14746	-1.15509	2.02937e-05	8.73947e-15
hydroxybenzoic acid	1251	0.414231	0.595762	0.31938	0.330384	-0.22993	-0.201319	0.965359	-0.096538	0.759908	2.12276	3.01475	2.70198	3.30025e-09	4.39026e-09
gamma-aminobutyric acid,GABA	1527	0.222606	-1.50728	-1.54794	-0.628927	-0.0153213	2.4352	1.64554	-1.47304	-1.96335	-3.07414	-3.34896	-2.05024	1.09038e-05	4.22372e-17
HL= high light (2500 uE light intensity)
HT= high temperature (40 -0C)
HLT= high light with high temperature
Treatment exposure time: 1= 4 hours; 2= 8 hours; 3= 12 hours; 4= 24 hours
