# Supplementary material for: Metabolite profiling and transcript analysis reveal specificities in the response of a berry derived cell culture to abiotic stresses
Source: Front Plant Sci. 2015 Sep 23;6:728. doi: 10.3389/fpls.2015.00728 (PMC4585150; doi:10.3389/fpls.2015.00728)
Supplement: Supplementary file 6 [file Table_4.XLSX]

## Sheet: Sheet1
Table S4 Fold changes of transcript level and their statistical p-values in response to high light, high temperature and combined cues over time (mean values are obtained from three biological replicates)
													p-values
Name of genes	HL1	HL2	HL3	HL4	HLT1	HLT2	HLT3	HLT4	HT1	HT2	HT3	HT4	trt	trt*time
PAL	0.0192163	0.0217128	0.0257637	0.115201	0.326339	0.156264	0.101906	0.153531	0.0595808	0.0437042	0.0177546	0.017788	1.74408e-05	0.00451905
CHS	0.71414	0.239423	0.291067	0.261631	1.15722	0.282769	0.431679	0.314491	0.297923	0.065591	0.051321	0.0811846	0.00510309
C3H	0.442771	0.256818	0.34644	1.11237	0.989964	0.341415	0.532906	0.544655	0.300266	0.241045	0.539511	0.860677
STS	0.024578	0.0274142	0.0304766	0.347699	0.743118	0.358665	0.110287	0.276359	0.0807173	0.00809261	0.00389762	0.0218394	0.00354561
ACC	0.223045	0.187361	0.320577	1.82257	1.12833	0.958684	0.753777	0.635002	0.337289	0.198385	0.15992	0.239999		6.67874e-05
F3'H	1.35097	1.89503	0.780354	0.800691	2.5673	1.56337	1.05636	1.2167	0.246286	0.295777	0.305119	0.628095	0.000317055
F3'5'H	6.19726	3.18348	0.808276	0.828907	2.12647	0.897173	0.397042	1.13842	1.13312	0.871638	0.368605	1.10116		0.00597168
DFR	1.11039	0.774849	1.14611	3.12259	3.99728	2.93631	2.18124	2.20368	0.515159	0.402854	0.429057	0.687189	1.22722e-05
ANR	0.604461	0.119069	0.171968	0.546109	1.55697	0.430709	0.27624	0.379455	0.556561	0.218096	0.137593	0.163631
MYB	3.58089	4.21422	6.00751	13.5751	8.45612	26.8356	2.41523	8.91277	3.98725	5.33996	6.2943	7.88332		1.27268e-08
UFGT	0.731468	0.520046	0.318385	5.68916	4.61817	6.90508	0.127503	1.35134	0.269005	0.148263	0.303929	1.58766		5.90829e-06
OMT	0.288676	0.0745002	0.659368	6.24797	0.375984	0.628158	3.67022	6.38589	1.27217	0.913636	0.961427	1.30345		0.00132359
ACT	1.28931	0.175031	0.123477	0.234144	0.58069	1.00075	0.110132	3.20895	0.613153	0.274033	0.278372	0.210286
ATCs	1.17404	0.972166	0.821068	1.05585	2.43898	2.02111	1.02059	1.63279	1.71225	1.87455	1.18639	0.889558
ACo1	4.25956	0.848649	1.62135	2.14632	1.99466	1.31409	0.786185	1.73995	4.01065	1.46995	1.87669	2.16993
IDH	0.72982	0.209096	0.788178	2.0727	1.86325	1.46717	0.422339	3.52313	2.46324	1.33541	2.02305	0.706182
SDH1	0.742655	0.334292	0.655527	5.24058	0.310733	1.4077	2.99993	6.45592	1.35741	1.02643	1.18334	1.31136
FUM1	1.48244	0.66998	1.50292	1.05194	1.91888	1.33917	1.05415	2.12077	1.75042	0.934026	1.64373	1.66176
MDH	0.470401	0.85307	0.806357	2.55859	2.04333	1.5283	0.816973	1.72918	3.21936	1.21543	1.42447	1.20483
ACC: Acetyl-CoA carboxylase 1-like, ANR: Anthocyanidin reductase, C3H: Coumarate 3-hydroxylase, CHS: Chalcone synthase,
DFR: Dihydroflavonol 4-reductase, F3’H: Flavanone 3-hydroxylase, F3’5’H: Flavonoid-3,5'-hydroxylase, MYB: Myb-related transcription factor,
OMT: O-methyltransferase, PAL: Phenylalanine ammonia lyase, STS: Stilbene synthase, UFGT: UDP flavonoid 3-O-glucosyltransferase,
ACo1: Aconitate hydratase 1-like, SDH1: Succinate dehydrogenase, ATCs: Citrate synthase, MDH: Malate dehydrogenase,
FUM1: Fumarate hydratase, IDH: Isocitrate dehydrogenase,
